# Supplementary material for: Study Protocol: Strategies and Techniques for the Rehabilitation of Cognitive and Motor Deficits in Patients with Multiple Sclerosis
Source: NeuroSci. 2022 Jul 12;3(3):395–407. doi: 10.3390/neurosci3030029 (PMC11523688; doi:10.3390/neurosci3030029)
Supplement: Supplementary file 1 [file neurosci-03-00029-s001.zip]

Archive with 1 entries (1 files):
- neurosci-1787520-supplementary.pdf
